# Supplementary material for: Sulfur isotopes as a proxy for human diet and mobility from the preclassic through colonial periods in the Eastern Maya lowlands
Source: PLoS One. 2021 Aug 12;16(8):e0254992. doi: 10.1371/journal.pone.0254992 (PMC8360522; doi:10.1371/journal.pone.0254992)
Supplement: S1 Table — Samples highlighted in red failed to meet quality control standards (following Nehlich and Richards 2009) and are not considered for statistical analyses. (XLSX) [file pone.0254992.s001.xlsx]

## Sheet: Human sulfur
S1 Table: Stable isotope data from the Eastern Maya Lowlands. Samples highlighted in red failed to meet quality control standards (following Nehlich and Richards 2009), and are not considered in analyses. Bolded, italicized values are those that indicate failed quality control.
Abbreviations
Sex is listed as M = male, M? = probable male, F = female, F? = probable female; I = indeterminate).
Ages are listed in years when determination was possible or by relative age range (Inf = infant, SA = sub adult, A = adult, YA = young adult, MA = Middle adult, OA = old adult) following Green (2016).
Geographic Zone	Site	Sample ID #	Provenience	Age	Age Category	Sex	Sampled Element	Time Period	δ13C (‰ VPDB)	%C	δ15N (‰ Atm N2)	%N	δ34S (‰ VCDT)	Wt% S	C:N	C:S	N:S	Sulfur Group	ISOTOPE CITATION
Belize Valley	Baking Pot	BKP09	M-209, Burial 2	19-23	YA	M	fibula/tibia	Early Classic	-8.89962	48.7545	8.82771	16.6962	13.6763	0.371297	3.40678	372.041	109.206	--
Belize Valley	Baking Pot	BKP11	M-209, Burial 4		A	I	long bone frag	Early Classic	-8.09886	51.5896	8.10367	17.9556	12.3549	0.355226	3.35203	411.486	122.757	--
Belize Valley	Baking Pot	BKP15	M-96, Burial 4		A	F	long bone frag	Late Classic	-12.2394	26.8074	10.7052	9.81775	15.9313	0.35099	3.18558	216.4	67.9311	--
Belize Valley	Baking Pot	BKP16	M-99a, Burial 99N-1		A	I	long bone frag	Late Preclassic	-13.4081	47.3739	8.10609	16.5503	15.8942	0.354042	3.33949	379.124	113.528	1
Belize Valley	Baking Pot	BKP29	Bedran Grp, Str. 2, Burial 2		A	M	bone frag, tooth	Late Classic	-11.6733	45.2086	9.29338	15.6734	13.3924	0.379037	3.36516	337.938	100.423	--
Belize Valley	Baking Pot	BKP35	M-102, Burial 1	60+	OA	I	long bone frag	Late Classic	-13.6146	48.035	8.67849	16.4258	14.5421	0.392666	3.41176	346.603	101.591	--
Belize Valley	Baking Pot	BKP41	North Caracol Farm M-12, Burial 1				femur	Late Postclassic	-7.95323	44.9418	9.53855	16.0541	13.9911	0.397115	3.26596	320.65	98.1794	--
Belize Valley	Baking Pot	BKP47	Plaza B, Burial 4-1	15-18	YA	M	femur	Late Classic	-11.0694	44.2504	9.36523	15.9371	10.3532	0.416028	3.23932	301.365	93.0332	--
Belize Valley	Baking Pot	BKP48A	Plaza B, Burial 4-2				long bone frag	Terminal Classic	-11.6	45.6	9.5	16.1	9.75808	0.19319	3.30435	668.773	202.392	1
Belize Valley	Baking Pot	BKP52	Plaza B, Burial 3	2-3	Inf	I	long bone frag	Terminal Classic	-12.7	46.3	11.6	16.3	12.2886	0.200261	3.31391	655.061	197.67	1
BV Periphery	Barton Creek	BC01	Ledge 11, Surface collection north		Inf		l. femur	Terminal Classic	-8.99435	46.4128	9.32811	16.4862	12.1988	0.173075	3.28447	759.803	231.332	1
Belize Valley	Cahal Pech	CHP02	Plaza B, EU-13 Burial 1		OA	I	radius/ulna	Early Classic	-9.95439	42.3373	8.24733	15.1112	13.1595	0.217424	3.3	551.713	168.788	1	Ebert 2017; Ebert et al. 2019 (C/N)
Belize Valley	Cahal Pech	CHP15	Str. B4-1 sub		SA	I	humerus	Late Classic	-7.81715	46.904	9.64617	16.7229	13.2742	0.206977	3.27224	642.076	196.219	1	Ebert 2017; Ebert et al. 2019 (C/N)
Belize Valley	Cahal Pech	CHP16	Str. B4, Lvl. 5, Burial 1	21-31	YA	M	radius	Late Classic	-9.23093	44.6507	10.0721	16.2155	13.5921	0.199881	3.2	632.929	197.02	1	Ebert 2017; Ebert et al. 2019 (C/N)
Belize Valley	Cahal Pech	CHP19	Str. C2, Burial 1	3-5	SA	I	humerus	Terminal Classic	-9.93508	45.3896	9.87347	16.0773	13.484	0.215443	3.3	596.928	181.231	1	Ebert 2017; Ebert et al. 2019 (C/N)
Belize Valley	Cahal Pech	CHP21	Plaza B Op. 4a Burial 1		A	I	fermur	Early Classic	-10.3956	41.1604	7.9351	14.7279	14.2337	0.201956	3.26051	577.458	177.107	1	Ebert 2017; Ebert et al. 2019 (C/N)
Belize Valley	Cahal Pech	CHP24	Plaza G, Unit 51, Level 2	12-16	SA	I	l. radius	Colonial	-9.28203	43.1197	8.69534	14.8661	16.7024	0.182596	3.38395	669.086	197.724	1	Ebert 2017; Ebert et al. 2019 (C/N)
Belize Valley	Cahal Pech	TLK08	Tolok Group, Str. 14/15, Burial 8	17-26	YA	F	r. femur	Late Preclassic	-11.762	44.4063	7.8151	15.5822	12.8079	0.210638	3.3	597.318	179.656	1	Ebert 2017; Ebert et al. 2019 (C/N)
Belize Valley	Cahal Pech	TLK10	Tolok Group, Str. 14/15, Burial 10	17-23	YA	F	l. fibula	Late Preclassic	-12.6499	44.4619	8.45208	15.9385	13.7746	0.17381	3.25453	724.788	222.701	1	Ebert 2017; Ebert et al. 2019 (C/N)
Belize Valley	Cahal Pech	ZBN01	Zubin Group, Str. A1, Burial A1-B/1		A	I	l. ulna	Late Classic	-8.40374	44.3953	8.41604	15.5912	13.4455	0.174225	3.32203	721.977	217.33	1	Ebert 2017; Ebert et al. 2019 (C/N)
Belize Valley	Cahal Pech	ZBN13	Zubin Group, Str. A1, Burial A1-B/3 Indiv. 4	14-20	A	M	l. radius	Late Classic	-11.6969	42.4517	8.37901	15.2613	14.5979	0.180672	3.24527	665.734	205.14	1	Ebert 2017; Ebert et al. 2019 (C/N)
Belize Valley	Cahal Pech	ZTZ01	Zotz Group, Str. B2, Burial 2-B/1		A	M	r. humerus	Late Classic	-12.8198	41.1924	9.59404	14.1896	14.2365	0.17645	3.38683	661.443	195.299	1	Ebert 2017; Ebert et al. 2019 (C/N)
Belize Valley	Cahal Pech	ZTZ08	Zotz Group, Plaza Unit 7, Burial 4				tibia	Early Classic	-10.0707	50.1984	7.42169	16.9182	12.6381	0.206545	3.46164	688.61	198.926	1	Ebert 2017; Ebert et al. 2019 (C/N)
Belize Valley	Cahal Pech	ZTZ11	Zotz Group, Str. B2, Burial 2-B/4		A	I	femur	Early Classic	-8.80296	46.0668	7.86533	15.847	14.7032	0.203158	3.39147	642.468	189.437	1	Ebert 2017; Ebert et al. 2019 (C/N)
Belize Valley	Cahal Pech	ZTZ12	Zotz Group, Str. B2, Burial 2-B/5				l. tibia	Late Preclassic	-10.607	46.6761	9.19424	16.0485	13.4693	0.221482	3.39318	597.11	175.974	1	Ebert 2017; Ebert et al. 2019 (C/N)
Belize Valley	Cahal Pech	ZTZ3b	Zotz Group, Str. B2, Burial 2-B/3 Indiv 2		SA	I	tibia	Late Classic	-9.40938	49.7828	10.9337	17.0743	12.714	0.194415	3.40159	725.516	213.287	1	Ebert 2017; Ebert et al. 2019 (C/N)
Vaca Plateau	Caledonia	MARC 2514	Str. A1 Burial 1 Tomb		A	I	l. 1st proximal phalanx	Late Classic	-9.17	43.26	8.1	15.31	9.8	0.22	3.3	515	156	2	Rand 2021 (C/N/S)
Vaca Plateau	Caledonia	MARC 2515	Str. A1 Burial 1 Tomb		A	I	l. 1st proximal phalanx	Late Classic	-10.56	41.55	7.41	14.71	11.5	0.22	3.3	506	154	2	Rand 2021 (C/N/S)
Vaca Plateau	Caledonia	MARC 2516	Str. A1 Burial 1 Tomb		A	I	l. 1st proximal phalanx	Late Classic	-8.6	42.4	8.04	15.4	10.9	0.2	3.2	557	173	2	Rand 2021 (C/N/S)
Vaca Plateau	Caledonia	MARC 2518	Str. A1 Burial 1 Tomb		A	I	l. 1st proximal phalanx	Late Classic	-8.55	47.9	8.86	17.2	11	0.22	3.2	575	177	2	Rand 2021 (C/N/S)
Vaca Plateau	Caledonia	MARC 2519	Str. A1 Burial 1 Tomb		SA	I	r. femur	Late Classic	-11.77	38.25	11.62	13.76	9.4	0.2	3.2	502	155	2	Rand 2021 (C/N/S)
Vaca Plateau	Caledonia	MARC 2520	Str. C2 Burial 3 Cist	35-50	MA	M?	l. tibia	Late Classic	-12.94	31.34	8.36	11.09	8.3	0.15	3.3	546	166	2	Rand 2021 (C/N/S)
Vaca Plateau	Caledonia	MARC 2521	Str. C2 Burial 3 Cist	10+	YA	I	l. tibia	Late Classic	-7.82	43.65	7.67	15.49	12.7	0.3	3.3	389	118	2	Rand 2021 (C/N/S)
Vaca Plateau	Caledonia	MARC 2522	Str. C2 Burial 3 Cist	15-24	YA	M	r. tibia	Late Classic	-11.13	39.3	8.79	14.13	9.9	0.2	3.2	524	161	2	Rand 2021 (C/N/S)
Vaca Plateau	Caledonia	MARC 2523	Str. C2 Burial 3 Cist	<22	A	F?	r. tibia	Late Classic	-8.46	43.9	10.52	15.85	13.4	0.19	3.2	613	190	2	Rand 2021 (C/N/S)
Vaca Plateau	Caledonia	MARC 2525	Str. C2 Burial 4 Tomb	18-50	A	I	mandible	Late Classic	-11.09	42.4	9.92	15.4	12.8	0.2	3.2	554	173	2	Rand 2021 (C/N/S)
Vaca Plateau	Caledonia	MARC 2526	Str. C2 Burial 4 Tomb	18-35	A	F?	mandible	Late Classic	-7.99	40.8	7.86	14.38	11.6	0.21	3.3	523	158	2	Rand 2021 (C/N/S)
Vaca Plateau	Caledonia	MARC 2527	Str. C2 Burial 4 Tomb	18-50	A	I	mandible	Late Classic	-7.7	41	8.75	14.77	12.1	0.19	3.2	569	176	2	Rand 2021 (C/N/S)
Vaca Plateau	Caledonia	MARC 2528	Str. C2 Burial 4 Tomb	20+	A	I	mandible	Late Classic	-12.02	41.22	9.06	14.48	12.8	0.2	3.3	552	166	2	Rand 2021 (C/N/S)
Vaca Plateau	Caledonia	MARC 2529	Str. C2 Burial 4 Tomb		A	I	r. fibula	Late Classic	-8.33	40.8	9.6	14.86	11.2	0.2	3.2	541	169	2	Rand 2021 (C/N/S)
Vaca Plateau	Caledonia	MARC 2530	Str. C2 Burial 4 Tomb		A	I	r. fibula	Late Classic	-13.22	41.9	8.6	15.1	8	0.2	3.2	550	170	2	Rand 2021 (C/N/S)
Vaca Plateau	Caledonia	MARC 2531	Str. C2 Burial 4 Tomb		A	I	r. fibula	Late Classic	-10.88	42.9	8.62	15.5	10.3	0.21	3.2	555	172	2	Rand 2021 (C/N/S)
Vaca Plateau	Caledonia	MARC 2532	Str. C2 Burial 4 Tomb		A	I	r. fibula	Late Classic	-8.64	43.25	9.22	15.75	12.3	0.19	3.2	598	187	2	Rand 2021 (C/N/S)
Vaca Plateau	Caledonia	MARC 2533	Str. C2 Burial 4 Tomb		A	I	r. fibula	Late Classic	-10.24	42.9	9.27	15.6	12.1	0.2	3.2	569	177	2	Rand 2021 (C/N/S)
Vaca Plateau	Caledonia	MARC 2534	Str. C2 Burial 4 Tomb		A	I	r. fibula	Late Classic	-8.39	42.9	10.62	15.6	15.9	0.15	3.2	841	262	2	Rand 2021 (C/N/S)
Vaca Plateau	Caledonia	MARC 2535	Str. C2 Burial 4 Tomb		A	I	r. fibula	Late Classic	-13.17	40.7	8.52	14.8	7.9	0.19	3.2	587	183	2	Rand 2021 (C/N/S)
Vaca Plateau	Caledonia	MARC 2536	Str. C1 Burial 5 Simple	50+	OA	F	l. tibia	Late Preclassic	-12.26	40.2	8.56	14.41	11.8	0.23	3.3	476	146	2	Rand 2021 (C/N/S)
Vaca Plateau	Caledonia	MARC 4406	Str A1 Burial 1 Vessel 3		A	I	l. 3rd metatarsal	Late Classic	-7.86	44.9	9.2	16.15	11.6	0.2	3.2	609	188	2	Rand 2021 (C/N/S)
Vaca Plateau	Caracol	CRC02	CD1A/20, Individual B				long bone frag	Early Classic	-9.56333	43.2102	11.9392	14.9972	11.9814	0.190083	3.36143	644.082	191.61	2
Vaca Plateau	Caracol	CRC03	Str. B107, CD1A/2B				long bone frag	Late Classic	-7.88386	40.687	11.5275	14.1894	11.0288	0.20298	3.34534	567.937	169.77	2
Vaca Plateau	Caracol	CRC06	Str. B4, CD3A/10				long bone frag	Late Classic	-12.2159	46.5577	8.03463	16.1951	10.0876	0.212711	3.35394	620.152	184.903	2
Vaca Plateau	Caracol	CRC07	Str. B4, CD3A/33				radius	Late Classic	-8.36429	44.4047	10.8964	15.727	10.9413	0.183739	3.29405	684.739	207.871	2
Vaca Plateau	Caracol	CRC08	Str. B26, CD4/B26, Lot 4543				tooth	Late Classic	-8.8437	42.2797	9.75491	14.9668	11.8708	0.209895	3.29571	570.725	173.172	2
Vaca Plateau	Caracol	CRC09	Str. B26, CD4				long bone frag	Late Classic	-9.16229	43.0953	9.51936	15.1888	12.2582	0.207654	3.31019	588.014	177.637	2
Vaca Plateau	Caracol	CRC10	Barrio, CD4/10				long bone frag	Late Classic	-9.33024	39.9326	8.32352	13.6738	12.8287	0.230539	3.40711	490.773	144.044	2
Vaca Plateau	Caracol	CRC13	Str. B9, south face collapse, CD8B/12				long bone frag	Late Classic	-10.6779	42.7971	9.62908	15.1765	13.37	0.221469	3.28995	547.519	166.422	2
Vaca Plateau	Caracol	CRC14	Str. D16 Summit, CD8D/7				long bone frag	Late Classic	-11.7996	42.5015	8.15542	14.5605	12.9618	0.244021	3.40546	493.485	144.91	2
Vaca Plateau	Caracol	CRC16	North of Str. A6 stair, CD9H/18D				long bone frag	Late Classic	-9.09206	43.2231	8.3054	15.2461	12.5664	0.26347	3.30754	464.817	140.533	2
Vaca Plateau	Caracol	CRC17	South of Str. A6 stair, CD9I/4a				long bone frag	Late Classic	-10.1537	42.6667	7.87458	15.1872	11.1374	0.189839	3.27762	636.798	194.287	2
Vaca Plateau	Caracol	CRC18	South of Str. A6 stair, CD9I/4fA6				long bone frag	Late Classic	-9.67835	43.6444	9.59184	15.353	7.03535	0.207642	3.31653	595.54	179.568	2
Vaca Plateau	Caracol	CRC19B	Str. A6 CD9I/4g				femur	Late Classic	-9.7404	50.2254	9.57759	18.0256	7.41265	0.176341	3.25072	806.989	248.249	2
Vaca Plateau	Caracol	CRC20	CD13A/3, Tomb salvage				tooth	Late Classic	-8.2167	42.8642	10.0136	14.9899	-1.55127	0.306419	3.33612	396.348	118.805	2
Vaca Plateau	Caracol	CRC22	Altar 23 B/1 and 2, CD14				long bone frag	Late Classic	-9.38113	46.409	8.44834	15.9452	9.93799	0.204706	3.39563	642.347	189.169	2
Belize Valley	Lower Dover	LWD08	Plaza C, Courtyard 1, Burial 1				long bone frag	Terminal Classic	-11.9	46.9	10.6	16.8	11.1076	0.198156	3.25694	670.599	205.898	2
Belize Valley	Lower Dover	LWD09	RS-01, Burial RS-1-1 near Plaza G		A	M	long bone frag	Late Postclassic	-9.5	45.9	8.7	16.1	9.95311	0.201785	3.32609	644.497	193.77	2
BV Periphery	Pacbitun	MARC 2550	2020-01-02				l. tibia	?	-9.48	35.92	9.45	11.92	12	0.2	3.5	484	138	1	Rand 2021 (C/N/S)
BV Periphery	Pacbitun	MARC 2551	Burial 1-4, Str. 1 Lot 87		A	F	long bone frag	Late Classic	-7.54	41.68	8.89	14.61	12.3	0.21	3.3	529	159	1	Rand 2021 (C/N/S)
BV Periphery	Pacbitun	MARC 2555	Burial 2-2	35-40	MA	M	long bone frag	Terminal Classic	-8.97	34.05	9.88	11.96	11.9	0.17	3.32149	531	160	1	Rand 2021 (C/N/S)
BV Periphery	Pacbitun	MARC 2557	Burial 2-5	2020-06-07	SA	I	long bone frag	Terminal Classic	-13.26	35.12	7.52	12.17	12.5	0.2	3.36675	471	140	1	Rand 2021 (C/N/S)
BV Periphery	Pacbitun	MARC 2558	Burial 4-1, Str. 4 Lot 179		A	F	long bone frag	Late Classic	-10.19	42.03	8.83	15.1	11.4	0.19	3.24735	581	179	1	Rand 2021 (C/N/S)
BV Periphery	Pacbitun	MARC 2559	Burial 5-1, Str. 5 Lot 35		A	M	ulna/radius	Late Classic	-10.09	42.15	7.79	14.86	12.2	0.22	3.30922	513	155	1	Rand 2021 (C/N/S)
BV Periphery	Pacbitun	MARC 2560	NE Quad, Md 52 Lot 471		A	F	long bone frag	Terminal Classic	-8.99	40.79	8.95	14.56	12.6	0.21	3.26843	508	155	1	Rand 2021 (C/N/S)
BV Periphery	Pacbitun	MARC 2561	NE Quad Md 52 Lot 472		A	F	cranial frag	Terminal Classic	-11.1	34.96	8.12	12.24	13.3	0.18	3.33224	507	152	1	Rand 2021 (C/N/S)
BV Periphery	Pacbitun	MARC 2563	SE Quad, Md 6 Lot 331		A	M	long bone frag	Terminal Classic	-9.16	34.72	9.85	12.23	13.1	0.19	3.31207	490	148	1	Rand 2021 (C/N/S)
BV Periphery	Pacbitun	MARC 2571	Lot 390		A	F	long bone frag	Terminal Classic	-9.78	34.12	8.64	10.77	13.6	0.24	3.69607	387	105	--	Rand 2021 (C/N/S)
BV Periphery	Pacbitun	MARC 2573	Lot 472		A	F	misc. bone frag	Terminal Classic	-13.3	33.03	9.11	11.97	14.7	0.18	3.2193	498	155	1	Rand 2021 (C/N/S)
Maya Mountains	Peligroso (Chalillo)	CD04	Eastern structure, Burial 7				tooth	Late Classic	-10.4102	46.4009	10.4132	16.5242	8.48501	0.15056	3.27606	873.2	266.54	3
BV Periphery	Pook's Hill	PH02	PKH-Burial 2A-1		A	M	misc. bone frag	Late Classic	-10.7202	41.9999	8.76635	14.9568	9.83009	0.216937	3.27608	548.544	167.439	2
BV Periphery	Pook's Hill	PH03	PKH-Burial 2A-2		YA	F?	l. femur	Late Classic	-11.9474	44.6997	8.21031	15.7451	9.12965	0.217693	3.31212	581.778	175.651	2
BV Periphery	Pook's Hill	PH04	PKH-Burial 2A-3				misc. bone frag	Late Classic	-12.4086	48.7957	8.00229	17.3236	9.43332	0.210173	3.28618	657.812	200.175	2
BV Periphery	Pook's Hill	PH06	PKH-Burial 4A LP		YA?		misc. bone frag	Late Classic	-11.0818	45.4432	8.1003	16.2751	9.92106	0.199253	3.25756	646.191	198.366	2
BV Periphery	Pook's Hill	PH10	PKH-Burial 4A-3 Ind. G.		A	M	misc. bone frag	Late Classic	-10.7486	42.8893	8.44933	15.1315	10.9601	0.211248	3.30684	575.246	173.956	2
BV Periphery	Pook's Hill	PH12	PKH-Burial 4A-6				misc. bone frag	Late Classic	-11.5004	45.5102	8.80436	16.3306	10.8354	0.194356	3.25127	663.45	204.059	2
Maya Mountains	Ramonal (Chalillo)	CD10B	Structure B/C Alley, Tomb 3, Burial 10				long bone frag	Late Classic	-11.0586	42.7115	8.87816	15.1885	8.53095	0.179096	3.28078	675.702	205.958	3
Belize Valley	San Lorenzo	MARC 4567	OP 243 LL/3 B1 (SL-13 S. platform Str. 6)	35-45	MA	F	r. ulna	Late Classic	-12.21	44.4	9.47	16.1	13.4	0.15	3.21739	794	247	1	Rand 2021 (C/N/S)
BV Periphery	Tipu	TP005	Burial 5, Inside church back	20-30	A	M	rib	Colonial	-9.2	75.6	9.7	26.5	12.5667	0.188602	3.3283	1135.72	341.232	--
BV Periphery	Tipu	TP053	Burial 53, Inside church front	20-30	A	F	rib	Colonial	-9.3	50.1	9.9	17.7	12.5063	0.227142	3.30226	624.94	189.246	1
BV Periphery	Tipu	TP060	Burial 60, Inside church back	25-30	A	M	rib	Colonial	-8.57751	46.1184	9.74721	16.4366	12.6262	0.158749	3.27349	823.118	251.45	1
BV Periphery	Tipu	TP064	Burial 64, Near ceremonial center	20-24	YA	M	long bone frag	Late Postclassic	-11.4629	46.5488	8.73947	16.1913	12.6498	0.198461	3.35408	664.554	198.133	1
BV Periphery	Tipu	TP092	Burial 92, Outside church south	20-30	A	M	femur	Late Postclassic	-9.1	51.4	9.6	18.2	14.0926	0.249447	3.29487	583.825	177.192	1
BV Periphery	Tipu	TP146	Burial 146, Outside of church west	17-22	YA	F	rib	Late Postclassic	-9.93267	45.6228	9.19424	15.8938	14.0348	0.244838	3.34889	527.959	157.652	1
BV Periphery	Tipu	TP157	Burial 157, Outside of church west	11-13	SA	I	long bone frag	Late Postclassic	-10.0666	46.1936	9.13332	16.1715	12.99	0.258122	3.33256	507.055	152.152	1
BV Periphery	Tipu	TP169	Burial 169, Outside church to west, Holding hands w/BU171	30-35	A	F	rib	Colonial	-9.28856	45.5592	9.17875	16.2517	12.0663	0.249652	3.27058	517.057	158.093	1
BV Periphery	Tipu	TP171	Burial 171, Outside church to west, Holding hands w/BU169	25-35	A	F	rib	Colonial	-9.88826	44.625	8.66745	15.5439	11.8362	0.235153	3.34938	537.682	160.532	1
BV Periphery	Tipu	TP253	Burial 253, Outside church to south	20-30	A	F	rib	Colonial	-10.2157	49.8685	8.59004	18.2471	14.5095	0.18485	3.18845	764.37	239.731	1
BV Periphery	Tipu	TP271	Burial 271, G13-13, Under floor #3, buried face down	35-45	A	M?	r. humerus	Early Classic	-10.9213	45.8435	9.35875	16.5963	11.1256	0.212831	3.22266	610.295	189.376	1
BV Periphery	Tipu	TP335	Burial 335, Outside church west, Seated/circle burial, limestone	35-40	A	F	rib	Late Postclassic	-8.89217	45.875	8.41881	15.9693	13.679	0.208415	3.35148	623.656	186.084	1
BV Periphery	Tipu	TP337A	Burial 337A, Outside church west	11-13	SA	I	rib	Late Postclassic	-12.6	45.2	8	15.7	13.4478	0.230853	3.35881	554.754	165.164	1
BV Periphery	Tipu	TP369	Burial 369, Outside church north	18-25	YA	M	rib	Colonial	-10.2538	46.7738	9.64071	16.3417	13.4056	0.253908	3.33926	521.944	156.305	1
BV Periphery	Tipu	TP383	Burial 383, Outside church south	18-25	YA	M	rib	Late Postclassic	-8.48299	46.2811	9.34231	16.1874	14.5788	0.220816	3.33559	593.842	178.032	1
BV Periphery	Tipu	TP393	Burial 393, Outside church north	18-25	YA	M	rib	Colonial	-9.76153	47.8804	8.53753	16.8584	12.3031	0.264286	3.3135	513.312	154.915	1
BV Periphery	Tipu	TP404	Burial 404, Outside church west	18-25	YA	M	rib	Colonial	-10.4199	43.2391	9.35135	15.171	13.0784	0.244028	3.32513	502.036	150.982	1
BV Periphery	Tipu	TP407	Burial 407, Outside church west, Flexed on side	17-25	YA	F?	long bone frag	Colonial	-10.8941	48.0527	8.48729	16.634	13.3424	0.214356	3.3703	635.156	188.457	1
BV Periphery	Tipu	TP415	Burial 415, Outside church south	18-25	YA	M	rib	Colonial	-10.3082	45.6197	9.98633	16.0614	12.1235	0.239521	3.31372	539.642	162.851	1
BV Periphery	Tipu	TP417	Burial 417, Outside church south	17-20	YA	M?	rib	Late Postclassic	-9.92462	44.2532	9.50407	15.6704	11.1444	0.217343	3.29466	576.896	175.1	1
BV Periphery	Tipu	TP470	Burial 470, Outside church south, Flexed on side	>1	Inf	I	femur	Early Postclassic	-6.87928	46.8193	9.70702	16.0376	10.6041	0.196098	3.40591	676.47	198.617	1
BV Periphery	Tipu	TP492	Burial 492, Outside church west	2-3	Inf	I	long bone frag	Early Postclassic	-8.27763	26.1024	10.7912	9.35745	10.7477	0.232934	3.25439	317.501	97.5607	1
Belize Valley	Xunantunich	MARC 4574	Op. 302 G Burial 1 Str. A-11	20-23	YA	M	r. humerus	Late Classic	-9.19	45.85	10.12	16.55	16.2	0.15	3.23212	796	246	1	Rand 2021 (C/N/S)
Belize Valley	Xunantunich	MARC 4575	Op. 21 C/1 B1 Chultun 1 Grp. D NW Corner Indiv. 1	50+	OA	M	l. tibia	Terminal Classic	-12.71	43	8.7	15.1	14.3	0.19	3.3223	614	185	1	Rand 2021 (C/N/S)
Belize Valley	Xunantunich	MARC 4577	Op. 74 R/1 B1 Str. D-6	30-40	MA	M	l. femur	Terminal Classic	-12.1	45.6	10.52	15.8	13.3	0.18	3.36709	689	205	1	Rand 2021 (C/N/S)
Belize Valley	Xunantunich	MARC 4579	Str. B5 B-5/1		A	F?	long bone frag	Late Classic	-9.05	44.9	10.42	15.8	13.7	0.17	3.3154	692	209	1	Rand 2021 (C/N/S)
Belize Valley	Xunantunich	MARC 4580	Str. E3 Op, 4b-24 B2		A	M	misc. bone frag	Late Classic	-12.62	42.9	8.3	15.2	13.7	0.21	3.29276	541	164	1	Rand 2021 (C/N/S)
Belize Valley	Xunantunich	MARC 4583	XN Individual 2		A		l. femur	Early Classic	-10.79	44.9	8.69	16.2	14.1	0.18	3.23354	671	207	1	Rand 2021 (C/N/S)
Belize Valley	Xunantunich	XUN05	Str. A9 Tomb		A	F	long bone frag	Late Classic	-9.3	41.7	10.1	14.7	11.105	0.214328	3.30952	551.257	166.567	1
