# Supplementary material for: Sulfur isotopes as a proxy for human diet and mobility from the preclassic through colonial periods in the Eastern Maya lowlands
Source: PLoS One. 2021 Aug 12;16(8):e0254992. doi: 10.1371/journal.pone.0254992 (PMC8360522; doi:10.1371/journal.pone.0254992)
Supplement: S2 Table — Note that not all samples considered here have previously been subjected to 87Sr/86Sr analyses. (XLSX) [file pone.0254992.s002.xlsx]

## Sheet: Sheet1
S2 Table: Published strontium (87Sr/86Sr) values and associated origins for Eastern lowland Maya individuals included in this study. Note that not all samples considered here have previously been subjected to 87Sr/86Sr analyses.
SITE	Provenience	Sulfur Group	δ34SVCDT (‰)	87Sr/86Sr	Sampled Tooth	87Sr/86Sr Origin	Reference
Cahal Pech	Cahal Pech, Str. B4, Lvl. 5, Burial 1	1	13.6	0.708509	R P3	local	Green 2016: Table C.3
Cahal Pech	Cahal Pech, Str. C2, Burial 1	1	13.5	0.708551	R M1	local	Green 2016: Table C.3
Cahal Pech	Cahal Pech, Plaza G, Unit 51, Level 2	1	16.7	0.707725	M1	non-local	Hoggarth et al. 2021
Cahal Pech	Cahal Pech, Plaza B, EU-13 Burial 1	1	13.2	0.709297	R M1	non-local	Green 2016: Table C.3
Cahal Pech	Zubin Group, Str. C9-6th, Burial C9-B/1	1	14.6	0.708455	L Man M1	local	Freiwald 2020: Table 12.1
Cahal Pech	Zotz Group, Str. B-2, Burial 2-B/3, Indiv. 2	1	12.7	0.708726	L Man M1	local	Freiwald 2011: Table C2
Cahal Pech	Zotz Group, Str. B-2, Burial 2-B/1	1	14.2	0.708731	R Man M1	local	Freiwald 2011: Table C2
Cahal Pech	Zotz Group, Str. 2, Intrusive Burial 5	1	13.5	0.708892	R Man M1	local	Freiwald 2011: Table C2
Caracol	Str. A6 CD9I/4g	2	7.4	0.707563	L Max P4 (?)	local	Freiwald 2020: Table 12.4
Caracol	CD14, Altar 23 B/1 and 2	2	9.9	0.707238	R Max PM	non-local	Freiwald 2020: Table 12.4
Pook's Hill	PKH-Burial 4A-3 Indiv G.	2	11	0.708238	L Max M1	local	Freiwald 2011: Table C2
Pook's Hill	PKH-Burial 4A LP	2	9.9	0.708524	L Max M1	local	Freiwald 2011: Table C2
San Lorenzo	OP 243 LL/3 B1 (SL-13 S. platform Str. 6)	1	13.4	0.709384	L Max M1	non-local	Freiwald 2011: Table C2
Tipu	Burial 393, Outside church north	1	12.3	0.70823	R Max C	local	Trask 2018:Appendix A
Tipu	Burial 146, Outside of church west	1	14	0.70827	R Max C	local	Trask 2018:Appendix A
Tipu	Burial 169, Outside church to west	1	12.1	0.70828	R Man C	local	Trask 2018:Appendix A
Tipu	Burial 157, Outside of church west	1	13	0.70837	R Max C	local	Trask 2018:Appendix A
Tipu	Burial 53, Inside church front	1	12.5	0.7084	L Man C	local	Trask 2018:Appendix A
Tipu	Burial 407, Outside church west	1	13.3	0.70842	L Man C	local	Trask 2018:Appendix A
Tipu	Burial 5, Inside church back	1	12.6	0.70847	R Man C	local	Trask 2018:Appendix A
Tipu	Burial 335, Outside church west	1	13.7	0.70851	L Man C	local	Trask 2018:Appendix A
Tipu	Burial 415, Outside church south	1	12.1	0.70852	R Man C	local	Trask 2018:Appendix A
Tipu	Burial 64, Near ceremonial center	1	12.6	0.70868	R Max C	local	Trask 2018:Appendix A
Tipu	Burial 253A, Outside church to south	1	14.5	0.7087	L Man C	local	Trask 2018:Appendix A
Tipu	Burial 383, Outside church south	1	14.6	0.70892	L Man C	local	Trask 2018:Appendix A
Tipu	Burial 417, Outside church south	1	11.1	0.70892	R Man C	local	Trask 2018:Appendix A
Tipu	Burial 492, Outside church west	1	10.7	0.70955	L Man I2	non-local	Trask 2018:Appendix A
Tipu	Burial 271, G-13-13, Under floor #3	1	11.1	0.70959	L Man C	non-local	Trask 2018:Appendix A
Tipu	Burial 171, Outside church to west	1	11.8	0.7097	L Man C	non-local	Trask 2018:Appendix A
Tipu	Burial 404, Outside church west	1	13.1	0.70793	L Man C	non-local	Trask 2018:Appendix A
Tipu	Burial 60, Inside church back	1	12.6	0.70809	R Man C	non-local	Trask 2018:Appendix A
Tipu	Burial 369, Outside church north	1	13.4	0.7081	R Man C	non-local	Trask 2018:Appendix A
Tipu	Burial 92, Outside church south	1	14.1	0.71265	R Man C	non-local	Trask 2018:Appendix A
Xunantunich	Str. A9 Tomb	1	11.1	0.708386	?	local	Awe et al. 2019
Xunantunich	Op. 74R Str. D-6	1	13.3	0.70899	L Man M1	local	Freiwald et al. 2014
Xunantunich	Op. 302G Str. A-11	1	16.2	0.70797	R Man M1	non-local	Freiwald et al. 2014
Xunantunich	Op. 21C Ind. 1 Chultun 1 Grp. D	1	14.3	0.70903	Max P	non-local	Freiwald et al. 2014
